# Supplementary material for: Identification of Novel Cathepsin B Inhibitors with Implications in Alzheimer’s Disease: Computational Refining and Biochemical Evaluation
Source: Cells. 2021 Jul 31;10(8):1946. doi: 10.3390/cells10081946 (PMC8391575; doi:10.3390/cells10081946)
Supplement: Supplementary file 1 [file cells-10-01946-s001.zip]

Archive with 4 entries (2 files):
- cells-1295006 supplementary proofreading back/
- cells-1295006 supplementary proofreading back/Supplementary/
- cells-1295006 supplementary proofreading back/Supplementary/Supplementary Files.pdf
- cells-1295006 supplementary proofreading back/Supplementary/Video 1.wmv
